# Supplementary material for: Cardiomyocyte‐Specific Deletion of Sirtuin 5 Accelerates the Development of Heart Failure Upon Dysregulating Purine Metabolism
Source: Acta Physiol (Oxf). 2025 Oct 17;241(11):e70120. doi: 10.1111/apha.70120 (PMC12533344; doi:10.1111/apha.70120)
Supplement: Supplementary file 1 — Data S1: apha70120‐sup‐0001‐DataS1.zip. [file APHA-241-e70120-s001.zip]

Archive with 3 entries (2 files):
- apha70120-sup-0001-DataS1/
- apha70120-sup-0001-DataS1/Suppl Figures 1-3 - SIRT5 HF Acta Phys.pdf
- apha70120-sup-0001-DataS1/Supplemental SIRT5 HF revised - Acta Phys.docx
